# Supplementary material for: Non-verbal joint action in healthy adults: a systematic scoping review of EEG-hyperscanning research
Source: Soc Cogn Affect Neurosci. 2025 May 8;20(1):nsaf050. doi: 10.1093/scan/nsaf050 (PMC12393900; doi:10.1093/scan/nsaf050)
Supplement: nsaf050_Supplementary_Data [file nsaf050_supplementary_data.zip]

Archive with 2 entries (2 files):
- scan-24-254-File010.docx
- scan-24-254-File009.docx
